# Supplementary material for: Acquisition Parameters Influence Diffusion Metrics Effectiveness in Probing Prostate Tumor and Age-Related Microstructure
Source: J Pers Med. 2023 May 20;13(5):860. doi: 10.3390/jpm13050860 (PMC10222109; doi:10.3390/jpm13050860)
Supplement: Supplementary file 1 [file jpm-13-00860-s001.zip]

Archive with 1 entries (1 files):
- jpm-2365879-supplementary.pdf
